# Supplementary material for: Molecular and clinicopathologic features of gliomas harboring NTRK fusions
Source: Acta Neuropathol Commun. 2020 Jul 14;8:107. doi: 10.1186/s40478-020-00980-z (PMC7362646; doi:10.1186/s40478-020-00980-z)
Supplement: Supplementary file 2 — Additional file 2: Supplemental tables. (1) methods for each case; (2) single nucleotide variants and copy number variants encountered in each case; (3) legend for the methylation reports and t-sne plots corresponding to each case. [file 40478_2020_980_MOESM2_ESM.zip]

Archive with 2 entries (2 files):
- Supplemental Table 3.docx
- Supplemental Tables 1 and 2.xlsx
