# Supplementary material for: Molecular and clinicopathologic features of gliomas harboring NTRK fusions
Source: Acta Neuropathol Commun. 2020 Jul 14;8:107. doi: 10.1186/s40478-020-00980-z (PMC7362646; doi:10.1186/s40478-020-00980-z)
Supplement: Supplementary file 2 — Additional file 2: Supplemental tables. (1) methods for each case; (2) single nucleotide variants and copy number variants encountered in each case; (3) legend for the methylation reports and t-sne plots corresponding to each case. [file 40478_2020_980_MOESM2_ESM.zip › Supplemental Tables 1 and 2.xlsx]

## Sheet: Suppl. Table 1 
		Molecular Testing
	Case	DNA-based NGS	RNA-based fusion panel / RNA-based NGS	Methylation profiling	NTRK FISH
	1	Yes	Yes	Yes	No
	2	Yes	Yes	Yes	No
	3	Yes	Yes	Yes	No
	4	Yes	Yes	Yes	No
	5	Yes	Yes	Yes	No
	6	Yes	Yes	Yes	No
	7	Yes	No	Yes	No
	8	Yes	No	No	No
	9	Yes	No	Yes	No
	10	Yes	Yes	Yes	No
	11	Yes	No	No	No
	12	Yes	Yes	Yes	No
	13	Yes	No	No	No
	14	Yes	Yes	Yes	No
	15	Yes	Yes	Yes	No
	16	Yes	Yes	Yes	No
	17	Yes	Yes	Yes	No
	18	Yes	Yes	No	No
	19	Yes	Yes	Yes	Yes
	20	Yes	No	Yes	No
	21	Yes	Yes	Yes	Yes
	22	No	Yes	Yes	Yes
	23	Yes	No	No	No
	24	Yes	No	No	No
	25	Yes	No	No	No
	26	Yes	No	No	No
	27	Yes	No	No	No
	28	Yes	No	No	No
	29	Yes	No	No	No
	30	Yes	No	No	No
	31	Yes	No	No	No
	32	Yes	No	No	No
	33	Yes	No	No	No
	34	Yes	No	No	No
	35	Yes	No	No	No
	36	Yes	No	No	No
	37	Yes	No	No	No
	38	Yes	No	No	No
	39	Yes	No	No	No
	40	Yes	No	No	No
	41	Yes	No	No	No
	42	Yes	No	No	No

## Sheet: Suppl. Table 2
	Case	Genes with molecular alterations*	Copy number alterations, amplifications, etc***
	1	C17orf70, CCND3, ERCC6, FANCE, ITK, SMO	9q focal gain
	2	ATRX**, COL7A1, FAT1, ROS1, RPTOR	Focal/partial gain of 1p, 1q, 2q, 7q, 9q, 17q, and 18q; focal/partial loss of 9p, 16q, 19q, and 22q
	3	H19, MCM8, SDHA, TET1, TP53BP1	9p focal/partial loss; 17q focal/partial gain
	4	AKT2, CASP8, DIS3L2, ENG, NSD1, OGG1	Polysomy 11
	5	BRCA1, MCL1
	6	EGFR**, ERBB3, ERCC5, SF1, SF3B1, ZRSR2	Polysomy 4, 5, 7, 8, 9, 13, 15, 16, 17, 18, 19, and 20
	7	TP53, RP11-157E21.1-PDCD1LG2 rearrangment, USP8-ADPGK rearrangement	Focal/partial gain of 3q, 4q, 6q, 7p, 8q, 10p, and 10q; monosomy 14; loss of 13q; focal/partial loss of 5p, 7p, 9p, 11p, and 17p; chromothripsis of 15
	8	BCL11B, CIC, ERBB2, GLI1, MET, PMS2, PTEN, TERT, WHSC1L1	Polysomy 7; focal amplification of 7p; focal/partial gain of 1p, 2p, 3q, 4p, 6p, 6q, 11p, 11q, 12p, 17q; monosomy 10, 13, and 22; focal/partial loss of 1p, 3p, 6p, 9p, 14q, 19q
	9	CDH4, DDB2, EZH2, POLQ, PPP2R1A, PTEN, RBBP8, TERT	Polysomy 5 and 7; loss of 10p and 17p; focal/partial loss of 9p
	10	CDKN2A	Polysomy 7 and 18; large gain of chromosome 17; focal/partial gain of 1q; monosomy 10 and 22; loss of most of 1p and 3p; focal/partial loss of 1q, 9p, and 14p
	11	GATA6, GLI2, GNAS, KAT6B, PMS2, TERT, TNFAIP3	Polysomy 5, 7, and 20; focal amplification of 5q; focal/partial gain of 3q, 8q, 9q, 12p, 17p, 17q, and 19q; loss of 8p and 14q; focal/partial loss of 1p, 8q, 9p, 14q, and 18q
	12	ATRX, BCR, IDH1, JAK2, KIAA1549, KMT2D, LRP1B, MSH2, NSD2, NUP93, PHF6, RECQL4, SH2B3, STAG2, TP53, TRIP11
	13	APC, MTA1, NF1, PIK3CA	Focal amplification of 15q; polysomy 7; gain of 15q; focal gain of 22q; monosomy 6, 10, 13, and 22; focal/partial loss of 9p, 16q, and 17q
	14	CDK4, CDKN1B, GATA2, HIST1H1C, HRAS, IRS2	Focal amplification of 12p; gain of 15q
	15	AXL, JUN, KMT2A, NOTCH2	Focal/partial gain of 9p; focal/partial loss of 9p
	16	CDK6, CHEK2, NTRK3
	17	CREBBP, ERBB2, IRS2
	18	ERBB4, FBXW7, SETD2
	19		Focal/partial gain of 1q; focal/partial loss of 1q and 9p
	20	ALK, APC, BARD1, DCLRE1C, GNA11, POLE, SDHA, SOS1, TCF3, TOPBP1	Focal/partial gain of 12p; focal/partial loss of 15q
	21	(None reported in available reports)	Focal amplification of 1q; gain of 1q; focal/partial loss of 16p
	22	AADAT, ABCA5, DOT1L, ETV4, FBXW7, H3F3C, KMT2A, KMT2C, PPM1D, PRKDC, SEMA4D	Loss of 22q
	23	ATRX, IDH1, TP53	Focal amplification of 1q and 8q; focal/partial loss of 9p
	24		Focal amplification of 8q
	25	ATM
	26	ATRX, IDH1, MTAP, TP53	Focal amplification of 8q
	27	ERBB4, PIK3CA, TERT	Focal amplification of 7p; focal/partial loss of 9p
	28	ATRX, PTEN
	29	PTEN, TERT, TP53, GOPC-ROS1 rearrangement; loss of RB1 per report
	30	TERT	Focal amplification of 1q; focal/partial loss of 1p and 9p
	31	PTEN, TERT	Focal/partial loss of 9p
	32
	33		Focal/partial loss of 9p
	34	MUTYH, NF1, PTEN, TERT	Focal/partial loss of 9p
	35
	36
	37	NF1, PTEN, TERT	Focal/partial loss of 9p
	38	PDGFRA, PIK3CA, TERT, TP53	Focal/partial loss of 9p
	39	ATRX, IDH1, TP53	Focal/partial loss of 9p
	40	IDH1, TP53	Focal amplification of 1q and 15q; focal/partial loss of 9p
	41	PTEN, TERT	Focal/partial loss of 9p
	42	PTEN, TERT	Focal/partial loss of 9p
		*Not including NTRK fusions
		**Genes with alterations not predicted and/or known to be patholologically significant are not included in the oncoprint
		***Both DNA-based NGS and methylation profiling provided copy number data. For any given case, CNVs detected by one assay and not the other are not necessarily included in the table
